# Supplementary material for: Supervised Physical Activity Interventions in Children and Adolescents with Cancer Undergoing Treatment—A Systematic Review
Source: Curr Oncol. 2025 Apr 17;32(4):234. doi: 10.3390/curroncol32040234 (PMC12025492; doi:10.3390/curroncol32040234)
Supplement: Supplementary file 1 [file curroncol-32-00234-s001.zip]

Archive with 2 entries (2 files):
- PhysicaActivity_Review_Supplement.pdf
- PhysicalActivity_Review_Supplemental2_FINAL.xlsx
