# Supplementary material for: Supervised Physical Activity Interventions in Children and Adolescents with Cancer Undergoing Treatment—A Systematic Review
Source: Curr Oncol. 2025 Apr 17;32(4):234. doi: 10.3390/curroncol32040234 (PMC12025492; doi:10.3390/curroncol32040234)
Supplement: Supplementary file 1 [file curroncol-32-00234-s001.zip › PhysicalActivity_Review_Supplemental2_FINAL.xlsx]

## Sheet: Characteristics 
Author Publication year Country	Study design Year of study conduct	Original cohort Analyzed cohort	Diagnosis	Age at intervention	Interval diagnosis to intervention
Braam et al 2018 The Netherlands	Prospective, multi center, RCT 03/2009-07/2013	178 68 (30 intervention, 39 control)	Different cancer types	mean: 13.2 yr range: 8-18 yr	under treatment or within 1 year post-treatment
Cox 2018 Canadan USA	Prospective, multi center, RCT 2.5 years (years unknown)	122 107 (53 intervention, 54 control=usual care) 77 with all four assessments completed (36 intervention, 41 control)	ALL	range: 4-18.99	Within 10 days from start of chemotherapy
Fiuza-Luces 2016 Spain	Prospective, single center, RCT 09/2012-09/2015	287 49 (24 exercise group, 25 control group)	Extracranial solid tumor	range: 4-18 yr	NA
Fridh 2023 Denmark	Prospective, multi center, non-randomized controlled trial 01/2013-02/2018	312 (original), 235 (eligible) 108 (75 intervention, 33 age- and sex-matched control) 64 community controls (ambassadors)	Different cancer types	intervention: 13.4 yr +/- 3.1 control: 13.5 yr +/-2.5	NA
Hamari 2019 Finland	Prospective, RCT Years unkown	47 35 (17 intervention, 18 control)	ALL or other cancer outside the CNS	mean: 7.8 yr, range: 3-16 yr intervention: mean 7.8 yr (3-16) yr control: 7.9 yr, (3-15)	mean (SD) of 15.4 (13.3) days from the initial diagnosis.																Kauhanen (studyprotocol of the study)
Hartman 2009 The Netherlands	Prospective, single center, RCT 04/2001-09/2004	75 (eligible), 67 (enrolled) 51 (25 intervention, 26 control)	ALL	intervention: 5.3 yr (1.3 - 15.6) control: 6.2 (1.7 - 17.1) yr	NA
Hook 2019 USA	Prospective, multi center, quasi-experimental pilot study (non-randomized comparative group design with a historical control) Years unkown	NA 57 (30 intervention, 27 historical control)	Any cancer diagnosis except for central nervous system tumors, bone extremity tumors, or cancers with bone extremity metastasis	range: 6-18 yr intervention: 12.2 yr control: 12.8 yr	Second month of cancer treatment
Khodashenas 2017 Iran	Prospective, single center, non-randomized controlled trial 2015-2016	NA 20 (10 intevention, 10 control)	ALL	control: 8.8 yr (5-12 yr) intervention: 10.1 yr (5-12 yr)	NA
Kowaluk 2022 Poland	Prospective, single center, RCT 01/2019-01/2020	524 (original), 36 (eligible) 21	ALL, AML	range: 7 - 13 years intervention: 11.3 +/- 1.9 yr conntrol: 10.08 +/- 1.9 yr	within 6 months from diagnosis
Marchese 2004 USA	Prospective, single center, RCT Year unkown	33 28 (13 intervention, 15 control)	ALL	mean 7.7 yr, 4-18 yrs	second half of maintenance therapy
Masoud 2023 Saudi Arabia	Prospective, single center, RCT 11/2019-11/2020	NA 45 (22 group 1, 23 group 2)	ALL	mean 9 yrs (+/- 2.35 yrs), 6-14 yrs	NA
Moyer-Mileur 2009 USA	Prospective, single center, RCT Year unkown	14 13 (6 intervention, 7 control )	ALL	range: 4-10 yrs	beginning maintenance therapy
Munise 2024 Australia	Prospective, single center, RCT 2018-2021	127 (original), 73 (eligible) 39	Hodgkin lymphoma, sarcoma, CNS tumour, germ cell tumor, leukaemia, melanoma, Burkitt lymphoma	range: 15-25 years Intervention group: 21.9 yr (3) Control group: 20.3 yr (2.7)	NA
Nielsen 2020 Denmark	Prospective, multi center, non-randomized controlled trial 2013-2018	312 (original), 235 (eligible ) 170 (120 intervention, 50 control)	Any cancer diagnosis, Langerhans cell histiocytosis, myelodysplastic syndrome;treatment with chemotherapy and/or radiotherapy	range: 6-18 years	from diagnosis to 6 months after diagnosis
Perondi 2012 Brazil	Prospective, single center, quasi-experimental Year unknown	NA 6	ALL (maintenance therapy)	range: 5-18 years	30 to 116 weeks
San Juan 2007 Sain	Prospective, single center, quasi-experimental Year unknown	26 7	ALL (last phase of maintenance therapy)	range: 4-7 years	18 and 24 months after start of treatment
Thorsteinsson 2016 Denmark	Prospective, single center, controlled and mixed methods intervention study 01/2013-04/2016	78 75	Cancer, Langerhans cell histiocytosis, myelodysplastic syndrome; treated with chemotherapy	11 yr, range 6-18 yr	NA
Vriens 2022 Belgium	Prospective, single center, cohort study 01/2013-12/2018	62 62	ALL and lymphoma	7.6 +/- 4.3 years; range: 2.1-18 years	1week
Winter 2013 Germany	Prospective, single center, non-randomized comparative cohort study 07/2006-12/2009	73 31 (16 intervention, 15 control)	Malignant bone tumor in the lower extremity and surgery for local tumor control	intervention: 13.5 yr control: 14.0 yr	NA
Wurz 2014 Canada	Prospective, feasibility study Year unkown	24 8	Different types of cancer	mean: 11.88 years	NA
Yeh 2011 Taiwan	Prospective, quasi experimental, feasibility study 06/2006-07/200	30 22 (12 intervention, 10 control)	ALL (maintenance treatment)	control: 12.48 years intervention: 11.01 years	NA

## Sheet: Intervention Overview1
Author	Age at intervention	Interval diagnosis to intervention	Place of intervention	Intervention type	Setup	Comparator
Braam et al	mean: 13.2 yr range: 8-18 yr	under treatment or within 1 year post-treatment	inpatient and homebased	exercise / strengths	personal/alone	usual care acc. to guidelines and preferences
Cox et al	range: 4-18.99	Within 10 days from start of chemotherapy		exercise / strengths	personal/alone	usual care
Fiuza-Luces et al	range: 4-18 yr	NA	in-hospital	exercise / strengths	personal/alone and group	usual care
Fridh et al	intervention: 13.4 yr +/- 3.1 control: 13.5 yr +/-2.5	NA	in-hospital	exercise / strengths	personal/alone	usual care ambassadors
Hamari et al	mean: 7.8 yr, range: 3-16 yr intervention: mean 7.8 yr (3-16) yr control: 7.9 yr, (3-15)	mean (SD) of 15.4 (13.3) days from the initial diagnosis.	in-hospital and homebased	Exergaming	personal/alone	general written advice for PA of 30 min/day.											Kauhanen (studyprotocol of the study)
Hartman et al	intervention: 5.3 yr (1.3 - 15.6) control: 6.2 (1.7 - 17.1) yr	NA	at home	exercise / strengths	personal/alone	usual care
Hook et al	range: 6-18 yr intervention: 12.2 yr control: 12.8 yr	Second month of cancer treatment	in-hospital	exercise / strengths	personal/alone	usual care
Khodashenas et al	control: 8.8 yr (5-12 yr) intervention: 10.1 yr (5-12 yr)	NA	NA	exercise / strengths	personal/alone	usual care
Kowaluk et al	range: 7 - 13 years intervention: 11.3 +/- 1.9 yr conntrol: 10.08 +/- 1.9 yr	within 6 months from diagnosis	in-hospital	Exergaming	personal/alone and group	Control group: children not having any interactive video game kit
Marchese et al	mean 7.7 yr, 4-18 yrs	second half of maintenance therapy	in-hospital and homebased	exercise / strengths	personal/alone	none
Masoud et al	mean 9 yrs (+/- 2.35 yrs), 6-14 yrs	NA	in-hospital	Exergaming	personal/alone	Group II: one instructional session regarding the benefits of PA with advice to practice PA for 60 min twice a week.
Moyer-Mileur et al	range: 4-10 yrs	beginning maintenance therapy	homebased	exercise / strengths yoga / relaxation	personal/alone	Control group: provision of standard recommendations to eat a well-balanced diet, take a multivitamin with low or no folic acid, and to perform activity as tolerated
Munise et al	range: 15-25 years Intervention group: 21.9 yr (3) Control group: 20.3 yr (2.7)	NA	in-hospital	exercise / strengths	personal/alone	usual care
Nielsen et al	range: 6-18 years	from diagnosis to 6 months after diagnosis	in-hospital	exercise / strengths	personal/alone and group	usual physiotherapy care ambassadors
Perondi et al	range: 5-18 years	30 to 116 weeks	in-hospital	exercise / strengths	personal/alone	None
San Juan et al	range: 4-7 years	18 and 24 months after start of treatment	in-hospital	exercise / strengths	groupe intervention	None
Thorsteinsson et al	median: 11 yr, range 6-18 yr	NA	in-hospital	exercise / strengths	personal/alone	Healthy classmates Normal population: age- and gender-matched subsample from the reference data sets
Vriens et al	7.6 +/- 4.3 years; range: 2.1-18 years	1week	in-hospital	exercise / strengths	personal/alone	Healthy peers
Winter et al	intervention: 13.5 yr control: 14.0 yr	NA	in-hospital	exercise / strengths	personal/alone	usual care
Wurz et al	mean: 11.88 years	NA	local community	Yoga/relaxation	personal/alone and group	None
Yeh et al	control: 12.48 years intervention: 11.01 years	NA	homebased	exercise / strengths	personal/alone	Routine care, matched for age and sex

## Sheet: Intervention Overview2
Author	Description of the intervention	Intervention duration	Intervention frequency	Number of intervention per patient
Braam et al	Individualized physical exercise training: aerobic and weight-bearing (circuit)	12 weeks	2 x 45 min physical exercise/week in the hospital 3x 11 min sessions/week at home	24
Cox et al	Physical therapy exercises: strength, range of motion, gross motor skills, endurance	135 weeks	At home: 5x/week for 30 min Physiotherapist visit: 1x/week for weeks 1-4; once every other week for week 5-8, monthly for weeks 9-135	not mentioned
Fiuza-Luces et al	Aerobic and muscle strength training: each session with a conditioning period approx. 30 min aerobic exercise (cycle-ergometer, treadmill running, arm cranking, aerobic games); followed by approx. 30 min of strength training (shoulder, chest and leg presses, rowing exercises, knee extension and flexion, and abdominal, lumbar and shoulder adduction)	19 ±2 week	60-70 minutes per intervention 3x/week	NA
Fridh et al	Individualized RESPECT physical activity program	Entire treatment period	Alone: 5-30 min; 3x/week In group: 30-120min; 2x/week	unclear
Hamari et al	Playing elective active Nintendo WiiTM games; intervention managed by physical therapist at the hospital ward and via telephone.	8 weeks	30 minutes/day, daily	NA									Kauhanen (studyprotocol of the study)
Hartman et al	Exercise program: exercises to maintain hand and leg function, stretching to maintain ankle dorsiflexion, short-burst high-intensity exercises to prevent reduction in BMD	2-year treatment period	Exercises to maintain hand and leg function 1x/day Stretching and jumping exercises 2x/day	not mentioned
Hooke et al	Coaching on physical activity and fatigue (motivational interviewing)	not mentioned	not mentioned	not mentioned
Khodashenas et al	Aerobic exercise program: walking, running and different forms of playing	12 weeks	3x/week for 60 minutes (lower intensity with 60 to 85% of maximum heart rate)	36
Kowaluk et al	Interactive video games: beach volleyball, tennis, river rush, reflex ridge	4 weeks	3x/week	12
Marchese et al	Stretching and strengthening exercises to achieve proper body alignment. Instruction for individualized home exercise program: bilateral ankle dorsiflexion stretching held for 30 sec, 5 days/week; three sets of ten repetitions of bilateral lower extremity strengthening 3 days/week; aerobic fitness daily for 4 months (e.g. walking, biking, or swimming).	4 months	20-60 min	5 sessions
Masoud et al	Group-I: exergaming of moderate intensity for 60 min, twice a week for three weeks	3 weeks	60 min per session, 2x/week	NA
Moyer-Mileur et al	Exercise and nutrition program	12 months	15-20 min per session, 3x/week	NA
Munise et al	Individual program: aerobic, resistance and flexibility (ACSM guidelines for cancer cohorts)	10 weeks	2x/week	20
Nielsen et al	Individualized program starting with cardiorespiratory fitness exercise, followed by exercises to improve muscle strength and balance	Individual activities: 30–120 min. Group session: 30-120 min.	When admitted to the hospital 5x/week (individual activities 3x/week, group sessions 2x/week)	median 23 sessions (4-84)
Perondi et al	Combined high-strength exercises and moderate aerobic exercise (10-min treadmill warm-up, 30 min resistance training, 20 min treadmill aerobic training, and 5 min stretching exercises) Resistance training with bench press, leg press, lat pulldown, leg extension and seated row.	12 weeks	60 min/session, 2 session/week	NA
San Juan et al	Start and end of the session: low-intensity 15-min warm-up and cool-down (cycle-ergometer, stretching exercises) Strength: 11 exercises for the major muscle groups (bench press, shoulder press, leg extension, leg press, leg curl, abdominal crunch, low back extension, arm curl, elbow extension, seated row, and lateral pull-down). Resistance individualized Stretching: during the rest periods betwee…	8 weeks	90-120 min/session, 3 sessions/week	20-24 sessions (>85%)
Thorsteinsson et al	Daily participation in supervised individuals physical activity and group-based physical activities twice per week	NA	Individual session: daily; group session: 2x/week	NA
Vriens et al	Physiotherapy during intensive treatment	NA	2-5 times/week (depending on the physical status of the patient)	NA
Winter et al	Individualized, different exercise elements: strength, endurance, coordination, and flexibility, games and relaxation units. Adolescents: structured program with warm up, strength, endurance, and relaxation/stretching. Younger children: become active by games. Intervention sessions done by sports scientists.	NA (?)	30-60 min (depending on the physical status of the patient); 1x/day during inpatient stays.	NA
Wurz et al	60minute classes: warm-up, supine/seated/kneeling poses, standing poses, group activity, supine/seated/kneeling/prone poses, cool-down, and a final resting pose. All poses had available modifications and participants were instructed on these when necessary.	12 weeks	60 min/session, 2x/week supervised yoga session	NA
Yeh et al	Exercise video: warm-up (5 minutes), aerobic exercise (25 minutes), and cooldown (5 minutes) Exercise prescription and duration individualized to each patient after baseline assessment	6 weeks	30 min/session, 3x/week	3 days/week for 6 weeks = 18 sessions

## Sheet: Cardiopulmonary fitness
Author	Outcome	How outcome was assesseed	Time of assessment	Results overview	Results detail
Braam	Cardiorespiratory fitness (VO2 peak)	Peak oxygen uptake (VO2 peak) during cardiopulmonary exercise test (Godfrey protocol)	baseline, 4 months, 12 months	At 4 months and 12 months, no significant differences between the intervention and the control group for all outcomes (VO2 peak).	At 4 months, no significant differences between the intervention and the control group for all outcomes Between-group differences for VO2peak (intervention vs. control), beta coefficient(95%CI): 4 months: -0.6 (-3.1;2.0) 12 months: -0.6 (-3.6;2.5) Within-group changes for VO2peak over time, beta coefficient(95%CI): intervention: 2.1 (-0.4;4.5) control: 2.0 (-0.04;4.1)
Fiuza-Luces	Cardiorespiratory fitness	Peak osygen uptake, VO2peak	NA	No significant group–time interaction effect was found for any of the secondary endpoints (incl. VO2 peak) A trend was found toward a training-induced improvement in the ventilatory threshold, that is, P = 0.040 for the group–time interaction effect, yet this value was above the significance threshold of P = 0.005.	VO2peak (ml/min) All subjects - Baseline: Intervention mean 1075 (SEM ±136) ; Control mean 1066 (SEM ±113) - Posttreatment: Intervention 1073 ±97 ; Control 1035 ±114 - Detraining: Intervention 1124 ±123 ; Control 1176 ±119 - Group (p): 0.994 - Time (p): 0.016 - Interaction (p): 0.435 Arm ergometer only - Baseline: Intervention mean 922 (SEM ±113) ; Control mean 780 (SEM ±91) - Posttreatment: Inte…	VT (ml/min); ventilatory threshold All subjects - Baseline: Intervention mean 854 (SEM ±89) ; Control mean 610 (SEM ±74) - Posttreatment: Intervention 944 ±91 ; Control 640 ±85 - Detraining: Intervention 826 ±92 ; Control 690 ±89 - Group (p): 0.050 - Time (p): 0.040 - Interaction (p): 0.040 Arm ergometer only - Baseline: Intervention mean 984 (SEM ±133) ; Control mean 550 (SEM ±82) - Posttreatmen…
Fridh	Cardiorespiratory fitness	Cardiopulmonaty exercise test (VO2peak, heart rate, oxygen saturationmodified Godfrey protocol)	1-year post treatment +/- 10 days	One-year post-treatment, VO2peak tended to be higher in the intervention group compared with the patient control group with a mean difference of 4.7 mL/kg/min [95% CI 0.4 to 9.1 mL/kg/min]. Watt max and VO2 (L/min) during the CPET test were similar between the intervention- and the patient control group.	One-year post-treatment, VO2peak tended to be higher in intervention than patient control group: mean difference of 4.7 mL/kg/min [95% CI 0.4 to 9.1 mL/kg/min] Cardiorespratory fitness in intervention vs patient control group (Table 3) VO2peak (mL/kg/min) Unadjusted: 4.7 (0.4 to 9.1), p-value: 0.034 Demographic adjusted: 4.7 (0.5 to 8.8), p-value: 0.028; Demographic and diagnosis adjusted: 4.3 (0…	Cardiopulmonary fitness intervention/control vs community control (Table 4) VO2peak (mL/kg/min) Intervention group: Unadjusted analysis: -4.7 (-7.1 to -4.7), p-value: <0.001 Demographic adjusted: -45.4(-8.0 to -2.8), p-value: <0.001 Value at age 8 yrs in a model with age-dependent difference between groups: -6.7 (-14.3 to 0.9), p-value: 0.081 Value at age 18 yrs in a model with age-dependent diff…
Kowaluk	Cardiorespiratory fitness	Cardiopulmonary exercise test (CPET):VO2peak, HRpeak, VO2, VCO2, VE, VE/VCO2, MET, test duration	Heart rate at every session	The mean value of VO2peak, which was measured during baseline CPET, was 22.5 mL kg−1 min−1 (SD 2.6) in the intervention group and 21.86 mL kg−1 min−1 (SD 2.44) in the control group. After 14 months, the absolute difference of the measured and predicted VO2peak values was 20.13 mL kg−1 min−1 in the intervention group and 22.68 mL kg−1 min−1 in the control group. The VO2peak values were still signi…	Cardiorespiratory test results (CPET) after 14 months of intervention in the intervention and control groups (Table 5) - VO2peak(ml/kg/min) - intervention, mean(SD): 25.35 (±2.3) ; control, mean(SD): 22.84 (±2.26) ; p-value: 0.16 - HRpeak - intervention, mean(SD): 163.3 (±13.2) ; control, mean(SD): 147.5 (±16.05) ; p-value: 0.17 - VO2 (ml/min) - intervention, mean(SD): 797.3 (±250.2) ; control, m…	Statistical significance of the differences in the CPET results between pre- and post- intervention values in the intervention group - VO2peak: mean difference: 2.86 ; p-value: 0.02 - VO2: mean difference: -4.6 ; p-value: 0.72 - VCO2: mean difference: -8.8 ; p-value: 0.5 - VE: mean difference: 4.53 ; p-value: 0.24 - VE/VCO2: mean difference: 7.6 ; p-value: 0.56 - RQ: mean difference: -5.3 ; p-val…
Nielsen	VO2peak (mL/kg/min)	Cardiopulmonary exercise test (CPET) on an electronically braked cycle ergometer (incl. VO2 peak)	within 31 days of diagnosis (baseline), 3 months after diagnosis ± 30 days, and 6 months after diagnosis ± 30 days.	Higher VO2peak (ml/min/kg) in favor of the intervention group (0.25 [95% 0.07 to 0.43] ml/min/kg per week, p = 0.006). The intervention group performed significantly better 6 months after diagnosis compared with the control group (29.6 ± 6.9 vs 22.1 ± 5.8 ml/min/kg, p = 0.0146). VO2peak tended to diminish over time in the control group (− 0.19 [95% CI − 0.35 to − 0.03] ml/min/kg per week, p = 0.0…	Effect over time VO2peak (mL/kg/min): - Baseline: Intervention 27.4 ±6.97 ; Control 27.8 ±8.3 - 3 months: Intervention 26.1 ±6.1 ; Control 23.8±5.9 - 6 months: Intervention 29.6 ±6.9 ; Control 22.1 ±5.8 - Group (p): 0.2830 - Time (p): Intervention 0.1415 ; Control 0.0238 - Change over time bewteen groups per week (mean, 95%CI): 0.25 (0.07-0.43) - Change over time bewteen groups (p): 0.0062 Watt m…	Continuaiton of previous column Comparison of cardiorespiratory fitness in children with cancer and historical control at baseline VO2peak(mL/kg/min) - Historic control: 47.7 ±7.7 - Intervention: 27.4 ±6.97, p<0.0001 - Control: 27.8 ±8.3, p<0.0001
Perondi	VO2peak	VO2peak	At baseline and after 12 weeks (after intervention)	No results from VO2peak shown
Thorsteinsson	VO2peak	VO2peak	tested at diagnosis, 3 and 6 months after diagnosis and 1 year after cessation of treatment	Children with cancer had significantly lower VO2peak (mL/kg/ min) than age- and gender-matched controls sampled from population reference data at every time point. (Table 6)	VO2peak - At diagnosis: Intervention mean 29.8 (SD±5.7) ; Control 48.9 (SD±7.1) ; p-value <0.0001 ; difference of means 19.1 (15.4-22.7) - 3 months: Intervention mean 27.3 (SD±6.3) ; Control 48.4 (SD±7.4) ; p-value <0.0001 ; difference of means 21.0 (17-24.6) - 6 months: Intervention mean 27.7 (SD±10.2) ; Control 49.2 (SD±7.3) ; p-value <0.0001 ; difference of means 21.6 (17.3-25.8) - cess+12 mon…

## Sheet: Physical performance 
Author	Outcome type 1	How outcome assesseed 1	Time of assessment 1	Results overview
Braam	none				Results details
Cox	Cardiovascular endurance	6-Minute Walk Test	Assessment practice trial done 1-2 days prior to the baseline (T0) and 2 days before T1 assessment, approx. 6-7 weeks after chemotherapy began T2 assessment: within approx. 8-9 weeks after completion of induction therapy T3 assessment: approx. 135 weeks after the start of chemotherapy Eenduranceat T0, 8 (T1), 15 (T2), and 135 (T3) weeks	There was no significant difference between the Intervention and the Control groupe in the 6-minute walk Test.	6-minute walk distande in meters Intervention Group; mean(SD): - T0: 401.17(155.84) - T1: 386.41(134.63) - T2: 427.58(112.83) - T3: 477.51(145.65) Usual care Group; mean(SD): - T0: 368.9(131.31) - T1: 402.95(96.93) - T2: 409.23(120.12) - T3: 515.69(71.97) p-value (difference between groups, T0 to T3): 0.06
Fiuza-Luces	Functional capacity during daily life activities	3 Minute Timed Up and Go tests (TUG3) Timed Up and Down Stairs test (TUDS)	NA	No significant group–time in- teraction effect was found for any of the secondary endpoints (TUG3, TUDS)	TUG3 (seconds) - Baseline: Intervention mean 4.2 (SEM ±0.3) ; Control mean 3.8 (SEM ±0.2) - Posttreatment: Intervention 3.8 ±0.1 ; Control 3.9 ±0.2 - Detraining: Intervention 4.2 ±0.3 ; Control 3.9 ±0.1 - Group (p): 0.491 - Time (p): 0.284 - Interaction (p): 0.104 TUDS (seconds) - Baseline: Intervention 9.9 ±1.6 ; Control 7.5 ±0.4 - Posttreatment: Intervention 8.2 ±1.3 ; Control 7.4 ±0.4 - Detrai…
Fridh	Physical performance	Sit-to-Stand-Test Timed up and Go 3-m test	1-year post treatment +/- 10 days	The intervention group had a higher Sit-to-Stand score than that of the patient control group, with a mean difference of 7 repetitions [95% CI 4 to 10]. The intervention group completed the Timed Up and Go test faster than the patient control group with a mean difference of − 20% [95% CI − 26 to − 13]. One-year post-treatment, both the intervention- and patient control group had lower cardiorespi…	Comparison intervention with patient control group Sit-to-Stand (repetitions) - unadjusted analysis, estimate(95%CI): 67 (4-10); p<0.001 - demographic-adjusted, estimate(95%CI): 7 (4-10), p<0.001 - demographic-and diagnosis-adjusted, estimate(95%CI): 7 (4-10), p<0.001 Timed up and go (% of level among patient controls) - unadjusted analysis, estimate(95%CI): -20 (-26 to -13); p<0.001 - demographi…
Hamari	none
Hartman	none
Hook	none
Khodashenas	none
Kowaluk	none
Marchese	Physical activity Functional capacity and endurance	Timed up and down stairs test (TUDS) The 9 min run-walk test	The five sessions lasted from 20 min to 1 hr and occurred immediately after the initial testing, and 2, 4, 8, and 12 weeks later.	There were no significant differences between groups for TUDS and 9 min run-walk from pre- to post-test.	TUDS (sec) - Intervention: pre-test mean 10.2±SD2.0 ; post-test 8.9±2.7 ; change score -1.3 - Control: pre-test 9.1±3.2 ; post-test 8.6±2.8 ; change score -0.5 - p-value between intervention and control: 0.17 Run (feet) - Intervention: pre-test 3267.6±628.4 ; post-test 3647.2±700.6 ; change score +379.6 - Control: pre-test 3323.3±1167.5 ; post-test 3304.5±1233.0 ; change score -18.8 - p-value bet…
Masoud	Functional capacity and endurance	2) six-minute walk test (6-MWT) expressed as meters in the 6 minutes	in the first (T1), third (Ts), and fifth (T3) weeks of intervention	There were non-significant differences between groups regarding Functional capacity/endurance at baseline There was a statistically significant main effects of time on unctional capacity/endurance (F (1,43) = 15.10, p=.00). Using Cohen’s guidelines, the effect size of time on functional capacity/ endurance was large (η2= 0.26) (Table 3). There was a significant main effect on functional capacity/…	Comparison between groups at baseline Functional capacity and endurance (meters): Group I 357.35±84.09 ; Group II 341.96±45.79 ; p-value 0.44 Post-hoc comparison for functional capacity/endurance over the 3 periods within the groups - T1 vs T2: mean difference Group I -17.70 (p=0.001) ; mean difference Group II 0.27 - T1 vs T3: mean difference Group I -35.40 (p=0.001) ; mean difference Group II 0…
Moyer-Mileur	Cardiovascular fitness	Progressive Aerobic Cardiovascular Endurance Run (PACER)	The fitness tests were coordinated with the regularly scheduled clinic visit and measured at enrollment (baseline) and at 3, 6, 9, and 12 months thereafter.	PACER laps were significantly greater for the EX group (P = 0.05) (Fig. 5) The median percent change for EX compared with CTL subjects from 0 to 6 months, 6 to 12 months, and 0 to 12 months (Figure 6) There was a trend toward significance for greater change in recorded activity from 6 to12 months (P = 0.10) and 0 to12 months (P = 0.14) and PACER laps from 6 to 12 months (P = 0.09) in the EX group…	PACER laps were significantly greater for the EX group (P = 0.05) (Fig. 5) --> no raw data The median percent change for EX compared with CTL subjects from 0 to 6 months, 6 to 12 months, and 0 to 12 months (Figure 6) --> no raw data There was a trend toward significance for greater change in recorded activity from 6 to12 months (P = 0.10) and 0 to12 months (P = 0.14) and PACER laps from 6 to 12 m…
Munsie	none
Nielsen	Physical performance	timed-up-and-go sit-to-stand	within 31 days of diagnosis (baseline), 3 months after diagnosis ± 30 days, and 6 months after diagnosis ± 30 days.	No difference in changes over time in timed-up-and-go and sit-to-stand. The intervention group performed better at all time points. At baseline, both the intervention and control group performed significantly worse than the healthy age- and sex-matched children in sit-to-stand and timed-up-and-go (table 4)	Timed-up-and-go (sec) - Baseline: Intervention 4.0 ±0.8 ; Control 5.5 ±1.7 - 3 months: Intervention 4.3 ±1.1 ; Control 6.0±1.9 - 6 months: Intervention 4.1 ±1.2 ; Control 6.4 ±3.3 - Group (p): <0.0001 - Time (p): Intervention 0.3038 - Change over time bewteen groups per week (mean, 95%CI): 0.02 (-0.09-0.04) - Change over time bewteen groups (p): 0.4129 Sit ot stand (reps) - Baseline: Intervention…
Perondi	none
San Juan	Functional	Time up and go test (TUG test) Timed up and down stairs test) TUDS test	Pretraining and 8 weeks later (post training)	Except for the TUDS test, mean subject’s performance significantly improved during the functional and strength tests (p 0.01 for the seated bench press test and p 0.05 for the seated lateral row, seated leg press, TUG 3 m, and TUG 10 m; Table 2). Except in 1 subject, all individual values of performance were also improved in the TUG 3 m and TUG 10 m tests. Three subjects did not show an improveme…	TUDS TUDS (s): Pre-training mean 8.3 ± SD1.3, Post-training 7.9 ± 0.9, Difference -0.4 ± 0.6, 95% CI [-0.38, -0.22], p-value: 0.12 TUG TUG-3 m (s): Pre-training 6.3 ± 0.7, Post-training 5.7 ± 0.6, Difference -0.6 ± 0.6, 95% CI [-1.2, -0.2], p-value: 0.05 TUG-10 m (s): Pre-training 13.7 ± 1.7, Post-training 12.7 ± 1.3, Difference -1.0 ± 0.9, 95% CI [-2.2, -0.1], p-value: 0.05
Thorsteinsson	Physiological tests	Timed-Up-and-Go Sit-To-Stand Andersen Fitness test	Tested at diagnosis, 3 and 6 months after diagnosis and 1 year after cessation of treatment	The pronounced decline in physical capacity, muscle strength and physical function is present throughout the entire course of treatment	Sit-to-stand in children with cancer (reps) - At diagnosis: mean 28.0 (95%CI 25.2-30.9) - 3 months: mean 22.7 (95%CI 20.2-25.2) ; Change from diagnosis -5.4 (95%CI -8.2 - -2.5) - 6 months: mean 23.9 (95%CI 21.1-26.7) ; Change form diagnosis -4.1 (95%CI -7.6 - -0.7) - cess+12 months: mean 29.5 (95%CI 26.3-32.7) ; Change from diagonsis 1.5 (95%CI -2.3 - 5.2) Timed up and go in children with cancer …
Vriens	Functional mobility Endurance	Standing broad jump (SBJ) Six-minute walk test (6MWT)	9 standardized timepoints throughout and after treatment (week 1, week 5, week 11, week 22, week 29, week 52, week 78, week 104, week 130)	6MWT: 6MWT scores were significantly lower at all time- points compared to healthy peers (see Fig. 5, Table 2). A similar decrease after induction is seen. Although change over time was not significant (F(8, 250.028) = 0.240, p = 0.983), 9 out of 10 imputations did show significant alterations over time (see Table 2). Age at diagnosis was a strong predictor for 6MWT results (F(1, 67.808) = 15.890…	SBJ: SBJ scores were significantly lower compared to healthy peers at all measured timepoints, except at T9 (see Fig 4) Mean Z-scores per Timepoint Compared to Norm Values - T1: mean -1.15 (SD±1.41); p<.001 - T2: mean -2.22 (SD±1.70); p<.001* - T3: mean -1.57 (SD±1.65); p<.001* - T4: mean -1.09 (SD±1.54); p<.001* - T5: mean -1.91 (SD±1.62); p<.001* - T6: mean -1.20 (SD±1.45); p<.001* - T7: mean -…	6MWT: Mean Z-scores per Timepoint Compared to Norm Values T1: -2.20 (SD±1.36) ; p<.001* T2: -3.57 (SD±1.73) ; p<.001* T3: -2.30 (SD±1.40) ; p<.001* T4: -1.97 (SD±1.10) ; p<.001* T5: -2.45 (SD±1.29) ; p<.001* T6: -1.85 (SD±1.17) ; p<.001* T7: -1.60 (SD±1.08) ; p<.001* T8: -1.31 (SD±1.16) ; p<.001* T9: -1.07 (SD±1.07) ; p<.001*
Winter	none
Wurz	Selected physical fitness	Timed up and go (TUG-3m)	baseline, post-intervention	Significant improvements in timed up and go test.	Significant improvements in timed up and go test. - Baseline: mean 5.70 (SD ±1.24) - Post-program: mean 4.74 (SD±0.42) - p=0.01.
Yeh	none

## Sheet: Motor performance
Author	Outcome type 1	How outcome assesseed 1	Time of assessment 1	Results overview	Results details
Braam	none
Cox	Motor proficience	Bruininks-Oseretsky Test of Motor Proficiency Short Form (BOTSF-2)	Assessment practice trial done 1-2 days prior to the baseline (T0) and 2 days before T1 assessment, approx. 6-7 weeks after chemotherapy began T2 assessment: within approx. 8-9 weeks after completion of induction therapy T3 assessment: approx. 135 weeks after the start of chemotherapy	There was no significant difference between the Intervention and the Control groupe in the BOTSF-2.	Intervention Group, mean(SD) - T0: 51.82(20.08) - T1: 50.98(15.9) - T2: 53.77(15.64) - T3: 61.11(13.89) Usual care Group, mean (SD) - T0: 53.04(14.74) - T1: 54.76(10.12) - T2: 57(14.01) - T3: 65.46(9.33) p-value (differences between groups, T0 to T3): 0.43
Fiuza-Luces	none
Fridh	none
Hamari	none	Movement-Assessment Battery for Children 2 (M-ABC2)	Baseline and follow-up measurement at 1 year	The change in M-ABC2 scores between the pre- and post-tests did not differ between the groups (p = 0.77)	Movement-ABC-2 (percentile) - At baseline ; median(min-max): Intervention 75 (5-99) ; Control 50 (0-99) - After the intervention ; median(min-max): Intervention 63 (0-95); Control 37 (1-98) - Change ; median(min-max): Intervention -4 (-47 - 54); Control 0 (-83 - 45) ; p=0.77
Hartman	Motor performance	Children < 3.5 years: Dutch Bayley Scales of Infant Development (BSID-II) Children >4 years: Dutch Movement assessment Battery for Children	At diagnosis, 32 weeks after diagnosis, 1 year after diagnosis, on cessation of treatment (2 years after diagnosis) and 1 year after cessation of therapy	At diagnosis motor performance of the patients was significantly impaired compared to healthy peers (-1.41 SDS, P < 0.001). There was a trend to improvement in motor performance of both groups combined from -1.41 SDS at diagnosis to -1.00 SDS at cessation of treatment (P=0.055). There was no significant difference between the intervention and control group in change of motor performance during th…	Results expressed as standard deviaiton score (SDS); paitent results compared to Dutch healthy children (results from text noly, no tables, no supplement) - motor performance at diagnosis: SDS 1.41 ; p<0.001 - change over time: SDS at diagnosis 1.41 ; SDS at cessation of treatment 1.00 ; p=0.055 - change over time in intervention group SDS 0.37 ; change over time in control group SDS 0.68 ; p=0.44

## Sheet: Physical activity
Author	Outcome type 1	How outcome assesseed 1	Time of assessment 1	Result overview	Results details
Braam	Physical activity	Actigraph accelerometer (objective) The accelerometer was attached to an elastic waist belt, and worn on the left hip during daytime at waking-hours (between 6:00 am and 11:59 pm). Accelerometer worn on 4 consecutive days (Wednesday to Saturday) in the week following the measurements in the hospital; Mean counts per minute (= physical activity score including horizontal, vertical and depth motion…	baseline, 4 months, 12 months	At 4 months and 12 months, no significant differences between the intervention and the control group for all outcomes (Actigraph accelerometer). The control group showed a significant increase over time in physical activity (β = 42.9 cpm; 95% CI = 8.4; –77.5). However, the number of children who wore the physical activity monitor decreased dramatically over time: from 28 vs 33 at T0, to 10 vs 19 …	At short-term, no significant differences between the intervention and the control group were observed for any of the primary and secondary outcomes Physical activtiy (cpm) (mean (SD)): Intervention (n=30): Pre: 153.4 (120.1) Post short-term (n=26): 157.8 (81.7) Post Long-term (n=22): 213.1 (135.3) Control (n=38) Pre: 169.2 (97.4) Post Short-term (n=33): 156.5 (76.8) Post Long-term (n=31): 191.8 …
Cox	Physical activity	Actigraph accelerometer (objective) Accelerometer for 7 days Proprietary algorithms provided the estimated energy expenditure (EE) data for each minute, but customized SAS programs, were used to create summary data files that included total daily EE estimates (kcal/day, kcal/kg/day) and the percentage of time spent in different intensities of activity (rest, light, moderate, vigorous).	Assessment practice trial done 1-2 days prior to the baseline (T0) and 2 days before T1 assessment; T1 assesment: approx. 6-7 weeks after chemotherapy began T2 assessment: within approx. 8-9 weeks after completion of induction therapy T3 assessment: approx. 135 weeks after the start of chemotherapy	Most participants in both groups wore their accelereometers 7 days as prescribed (T1, intervention = 82%, usual care = 84%; T2, inter- vention = 89%, usual care = 87%; T3, intervention = 79%, usual care = 94%); the distribution of the number of wear sessions was similar between the two groups (P = 1.00 at T1, 1.00 at T2, and 0.13 at T3). Although both groups increased their activity level (physic…	Most participants in both groups wore their accelereometers 7 days as prescribed (T1, intervention = 82%, usual care = 84%; T2, inter- vention = 89%, usual care = 87%; T3, intervention = 79%, usual care = 94%); the distribution of the number of wear sessions was similar between the two groups (P = 1.00 at T1, 1.00 at T2, and 0.13 at T3). Physacal activity Duration (accelerometer, hours), p-value …
Fiuza-Luces	Physical activity	Actigraph accelerometer (objective): PA was monitored for up to seven consecutive days (Thursday to Wednesday or Friday to Thursday). A minimum of 4 d of monitoring (including 1 d of the weekend) and minimum of 10 h of data were considered necessary for adequate assessment of PA. Outcome variables were expressed as average intensity (counts per minute) and count ranges for the various activity in…	Baseline, post-treatment (ca. nach 20 Wochen) and detraining assessments (nach weitren 8 Wochen)	No significant group–time in- teraction effect was found for any of the secondary endpoints (PA level).	No significant group–time in- teraction effect was found for any of the secondary endpoints. (Table 3) PA levels (min/d) Time inactive (mean + SEM): Baseline: Control (n=18): 589 +/- 41; Exercise (n=20): 536 +/- 20 Posttreatment: Control: 559 +/- 25 ; Exercise: 510 +/- 27 Detraining: Control: 562 +/- 27; Exercise: 518 +/- 28 Group (p) = 0.159; Time (p) = 0.303; Interaction (p) = 0.973 Moderate-vi…
Hamari	Physical activity	Physical activity was estimated with accelerometers, activity diaries, and two questionnaires. Actigraph accelerometer (objektive) Fitbit Ultra (Fitbit Inc., San Francisco, USA) accelerometers. Fitbits were worn on the waist when being awake during the first week of the intervention. The minimum require ment for daily wear time was 8 h. The follow-up meas urement was at 1 year. The results are re…	The accelerometer is used at 1st week of the intervention and at 1 year.	The difference between median (min–max) accelerometer counts for the intervention group (n=12) 500 counts/h (131–1130) and control group (n=18) 385 counts/h (116–1012) during the first week of the intervention was not significant (p = 0.63). The difference between median of PA min/day, counted from the PA diary for the intervention group (n=12) 34 min/day (0–150) and for the control group (n=16) …	The difference between median (min–max) accelerometer counts for the intervention group (n=12) 500 counts/h (131–1130) and control group (n=18) 385 counts/h (116–1012) during the first week of the intervention was not significant (p=0.63). Similarly, the difference between median of PA min/day, counted from the PA diary for the intervention group (n=12) 34 min/day (0–150) and for the control grou…
Hook	Physical activity	Subjective: Modified Leisure Score Index of the Godin-Leisure-Time Rxcercise Questionnaire (QLTEQ) Objective: GT3X+ actigraph accelerometer	Participants wore the actigraph on an elastic waist belt. They were directed to put it on on waking in the morning and removed at bedtime, over 3 full days in the home setting during the 2nd, 4th, and 6th months of cancer treatment.	Physical activity by self-report on the Leisure Score Index of the GLTEQ did not show significant changes over 6 months of cancer treatment in the intervention group as a whole or in the diagnostic subgroups (Table 2) although there was a trend toward increasing PA in children with ALL. Among the subgroups, PA levels did not differ significantly at the three measurement points (Table 3). When PA …	GLTEQ: Physical activity by self-report on the Leisure Score Index of the GLTEQ did not show significant changes over 6 months of cancer treatment in the intervention group as a whole or in the diagnostic subgroups although there was a trend toward increasing PA in children with ALL. Among the diagnostic subgroups, the children in the intervention group who had leukemia or lymphoma reported highe…
Kowaluk	Physical activity	Subjective: Health Behavior Based on the School-Aged Children Questionnnaire (HBSC questionnaire) The survey questions concerned the following: number of days per week in which the child performed physical activity for at least 60 min (Moderate to Vigorous Physical Activity—MVPA) (HBSC 1); frequency of undertaking vigorous physical activity (HBSC 2); number of hours in front of a screen per week …	Baseline, immediatly after research period, after 14 months in the follow-up study	The results of our study assessing the level of physical activity in children after the IVGs intervention showed statistically significant differences. Children from the inter- vention group more often performed physical activity. There was no statistically significant difference in the level of physical activity between the intervention and the control groups in the follow-up study 14 months aft…	Table 8: PA level immdiately after Intervention in intervention group vds control group Difference between Ranks: HBSC1: 281; HBSC2: 361.5; HBSC4.1: 123; HBSC4.2: 87.53; HBSC5.1: 127; HBSC5.2: 159.9; HBSC6.1: 83.27; HBSC6.2: 146.3; p-value: HBSC1: 0.0048; HBSC2: 0.0003; HBSC4.1: 0.22; HBSC4.2: 0.38; HBSC5.1: 0.2; HBSC5.2: 0.11; HBSC6.1: 0.4; HBSC6.2: 0.14; PA level in follow-up in intervention gr…
Masoud	Physical activity	Godin-Shepard leisure time physical activity questionnaire (GSLTPAQ); PA was estimated by calculating the Leisure time score (LTS) using the equation: LTS = [(times of mild intensity PA/week × three) + (times of moderate-intensity PA/week × five) + (times of vigorous-intensity PA/week × nine). Based on the results, the PA level is determined as active (LTS ≥ 24), sufficiently active (LTS = 18–24)…	in the first, third, and fifth weeks of intervention	There were non-significant differences between groups regarding PA level at baseline (Tabe 2) There was a significant increase of PA (F (1,43) = 10.10, p=.00) in group I compared to group II with a large effect size of exergaming (η2 = 0.19). However, the level of PA did not improve from insufficiently active to active or sufficiently active where Fisher’s exact test was non-significant (p=.34). …	Table 2: Comprision between groups at baseline - PA level (number, %) Active: total: 0 (0%); intervention group: 0 (0%); control group: 0 (0%), p-value: 0.19 Sufficently actie: total: 5 (11.1%); intervetion group: 4 (18.8%), control group: 1 (4.34%) Insufficiently active/sedentary: total 40 (88.9%); intervnetion group: 18 (81.81%); control group: 22 (95.65%)
Moyer-Mileur	Physical activity	Subjective: ACTIVITYGRAM questionnaire, Activity diary (Activities were recorded as type of activity (categories listed on the physical activity pyramid), intensity (light, moderate, or vigorous), and duration in minutes starting from the time the child awoke until bedtime. Only moderate-to-vigorous activities, that is, running, jumping, swimming, were included in the analysis.) Objektive: Pedome…	The fitness tests were coordinated with the regularly scheduled clinic visit and measured at enrollment (baseline) and at 3, 6, 9, and 12 months thereafter.	Activity minutes were significantly greater for the EX group (P = 0.05) (Fig. 3). There was a trend toward more pedometer steps in EX subjects (P = 0.06) at 12 months when compared with CTL group (Fig. 4). Compared with CTL children, EX children experienced the greatest positive gains for pedometer steps from 6 to 12 and 0 to 12 months (P = 0.02). There was a trend toward significance for greater…	Activity minutes were significantly greater for the EX group (P = 0.05) (Fig. 3). There was a trend toward more pedometer steps in EX subjects (P = 0.06) at 12 months when compared with CTL group (Fig. 4). Compared with CTL children, EX children experienced the greatest positive gains for pedometer steps from 6 to 12 and 0 to 12 months (P = 0.02). There was a trend toward significance for greater…
Winter	Physical activity	Objektive Accelerometer: PA was assessed using the StepWatch 3TM Activity Monitor (SAM), an uniaxial accelergometer, which is attached to the ankle with an elastic strap. gait cycles per day and minutes per day spent above 50 gait cycles per minute	Three measurements were conducted during treatment at 6 weeks, 3 months, and 6 months post-surgery. Two further measurements were performed after cessation of treatment at 12 and 18 months follow- up.	Median measurement duration was 7.0 days (interquartile range (IQR) 1.0) at each measurement. Median wear time per day was 12 h and 53 min (IQR 2:21 h). Measurements of less than 3 days were rated as refusal to participate; days with less than eight recorded hours were excluded from analyses. In both patient groups, a constant increase in the volume of activity was observed during follow-up (see …	Table 2: Gait cycles/d and minutes/day spent above 50 gait cycles/min Gait cycles/day: Intervention group: 6 weeks after surgery: n= 3; median: 517; IQR 1.167; 3 months after surgery: n =10; median: 2.106; IQR: 890 6 months after surgery: n= 16; median: 2.990; IQR: 3.831 12 months after surgery: n= 12; median: 3.427; IQR: 1.231 18 months afte surgery: n=10; medan: 5.023; IQR: 3.501; Control group…
Wurz	Physical activity	Subjective: Godin leisure score index (LSI) of the Godin Leisure Time Exercise Questionnaire (GLTEQ)	At baseline and post-intervention (within 2 weeks of completing the 12-week intervention)	There were no significant differences over the course of the intervention in the number of times/week participants engaged in PA (frequency). There were, however, significant increases in the number of minutes (duration) participants spent in PA. Participants reported significant increases in amount of time spent in mild (P 1⁄4 0.04), moderate (P = 0.03) and strenuous (P = 0.04) PA. There was als…	Table 4: Changes in PAL across the 12-week Intervention Frequency (times/week): Mild: Baseline (mean(SD)): 3.36 (2.56); post-program (mean (SD)): 3.79 (3.34); Neg. MR: 3.33; Pos. MR: 2.50; Wilcox Z: 0.68; p-value: 0.50; Moderate: Baseline (mean(SD)): 5.31 (6.78); post-program (mean (SD)): 3.93 (3.12); Neg. MR: 3.5; Pos. MR: 3.50; Wilcox Z: 0.74; p-value: 0.46; Strenuous: Baseline (mean(SD)): 0.88…

## Sheet: Muscle strength
Author	Outcome type 1	How outcome assesseed 1	Time of assessment 1	Result overview	Results details
Braam	Muscle strength	hand-held dynamometer; All children performed three repetitions (both left and right) per muscle group. The highest-score out of six repetitions was used for further analyses. Upper-body muscle strength was calculated by summing the highest- score of the shoulder, elbow and grip strength, and the sum of the highest hip, knee and ankle-dorsiflexion scores was used for lower body muscle strength.	baseline, 4 months, 12 months	At 4 months no significant differences between the intervention and the control group for all outcomes (hand-held dynamometer). At 12 months follow-up, larger improvements in lower body muscle strength were found in the intervention group compared to the control group (β = 56.5 Newton; 95% C = 8.5; 104.5). In the intervention group, both the upper and lower body muscle strength significantly incr…	Tabel 2: Means and SD scores in the intervention and control group. Upper body muscle strength (N): Intervention group: Pre: 367.4 (114.0); Post Short-term: 363.1 (110.2); Post long-term: 382.1 (95.8); Control group: Pre: 370.2 (133.7); Post short-term: 402.2 (148.7); Post long-term: 416.0 (144.5); Lower body muscle Strength (N): Intervention group: Pre: 587.7 (174.2)); Post Short-term: 619.8 (19…	At 12 months follow-up, larger improvements in lower body muscle strength were found in the intervention group compared to the control group (β = 56.5 Newton; 95% C = 8.5; 104.5). (Table 3) Table 3: Between-group differences and within group changes over time Betweeng-group differences intervention vs control group: Upper body muscle strength (N): Short-term intervention effects (Beta (95% CI): -…
Cox	Muscle strength	hand grip, knee extension, dorsiflexion	Assessment practice trial done 1-2 days prior to the baseline (T0); T1 assessment approx. 6-7 weeks after chemotherapy began; T2 assessment within approx. 8-9 weeks after completion of induction therapy T3 assessment: approx. 135 weeks after the start of chemotherapy Strength, range of motion, endurance, motor skills, and HRQL at T0, 8 (T1), 15 (T2), and 135 (T3) weeks.	The control group scored better on left active ankle dorsiflexion (a specifically prescribed exercise for this group) at T3 than the intervention group did (P = 0.04).	Active ankle dorsiflexion: P-values: Right: 0.20; Left: 0.03; Both: 0.07 Intervention group, mean (SD) Right: - T0: 13.04(7.93); T1: 10.76(8.97); T2: 9.18(9.13); T3: 9.58(9.18); Left: - T0: 12.43(8.54); T1: 10.71(8.58); T2: 9.51(9.28); T3: 7.97(9.93) Both: - T0: 12.74(7.95); T1: 10.73(8.37); T2: 9.34(8.95); T3: 8.78(9.24) Usual care group, mean (SD) Right: - T0: 14.3(8.26); T1: 12.71(8.17); T2: 1…	Passive ankle dorsiflexion p-values: Right: 0.78; Left: 0.08; Both: 0.25 Intervention group, mean (SD) Right: - T0: 17.08(7.26); T1: 16.44(8.58); T2: 14.6(8.93); T3: 13.26(9.05); Left: - T0: 16.96(8.1); T1: 15.42(8.33); T2: 14.42(9.54); T3: 12.11(10.47); Both: - T0: 17.02(7.43); T1: 15.93(8.16); T2: 14.51(9.02); T3: 12.68(9.45); Usual care group, mean (SD) Right: - T0: 19.82(8.74); T1: 18.43(8.27…	Knee extension strength p-values: Right: 0.13; Left: 0.09; Both: 0.10 Intervention group, mean (SD): Right: - T0: 199.92(115.36); T1: 165.99(89.64); T2: 164.94(96.43); T3: 217.02(109.66) Left: - T0: 187.13(111.89); T1: 155.63(84.46); T2:161.86(93.72); T3: 208.29(108.65) Both: - T0: 93.52(113.21); T1: 160.81(86.4); T2: 163.4(94.38); T3: 212.66(108.3) Usual care group, mean (SD) Right: - T0: 203.99…	Ankle dorsiflexion strength p-values: Right: 0.77; Left: 0.67; Both: 0.96; Intervention group, mean (SD) Right: - T0: 153.71(94.4); T1: 106.81(70.77); T2: 88.78(65.04); T3137.83(106.87) Left: - T0: 158.8(95.73); T1: 103.29(75.12); T2: 93.34(68.64); T3: 137.97(107.64) Both: - T0: 156.26(92.95); T1: 105.05(71.47); T2: 91.06(64.84); T3: 137.9(106.82) Usual care group, mean (SD) Right: - T0: 170.83(1…	Hand grip strength p-values: Right: 0.13; Left: 0.16; Both: 0.14 Intervnetion group, mean (SD) Right: - T0: 19.59(16.84); T1: 16.78(17.42); T2: 14.62(13.56); T3: 18.92(12.62) Left: - T0: 18.02(16.89); T1: 15.16(16.52); T2: 13.53(13.08); T3: 17.39(12.64) Both - T0: 18.8(16.79); T1: 15.97(16.91); T2: 14.08(13.28); T3: 18.16(12.57) Usual care group, mean (SD) Right: - T0: 15.1(10.02); T1: 12.92(8.4)…
Fiuza-Luces	Muscle strength	5-repetition maximum (5RM) = the maximum strength capacity to perform five repetitions until momentary muscular exhaustion	Baseline, post-treatment and detraining assessments	A significant group–time interaction effect was found for all the tests, that is, leg press (P < 0.001), bench press: (P < 0.001), and lateral row (P < 0.001). In post hoc analyses, performance significantly increased in the exercise group after training compared with baseline, that is, P < 0.001 for posttraining versus baseline in the three tests, with 40% increase for leg press (95% confidence …	Table 2: 5RM leg press (kg) - Control (n=17): Baseline: 72.1 +/- 9.4; Posttreatment: 63.8 +/- 9.7; Detraining: 69.8 +/- 8.5; - Exercise (n=16): Baseline: 41.4 +/- 7.6; Posttreatment: 69.4 +/- 8.5; Detraining: 56.0 +/- 8.2; - Group (p): 0.275; Time (p): 0.021; Interaction (p) <0.001; Statistical Power: 42.3%; 5RM bench press (kg) - Control (n=24): Baseline: 37.3 +/- 4.3; Posttreatment: 34.6 +/- 4.…
Fridh	Muscle strength	Handgrip Strength was measured using a Saehan hand dynamometer (Glanford Electronics, Scunthorpe, UK) and measured in kilograms. Two attempts per arm were performed either standing or sitting and without use of the elbow or the dynamometer touching anything. The highest score was used in the analysis	1-year post treatment +/- 10 days	The intervention group was stronger in Handgrip Strength compared with the patient control group in both hands	Muscle strength intervention vs patient control group (Table 3) Right Handgrip Strength (% of level among patient controls) Unadjusted: 24 (-4 to 61), p-value: 0.095 Demographic adjusted: 29 (12 to 49), p-value: 0.001; Demographic and diagnosis adjusted: 31 (12 to 53), p-value: 0.001; Comparison at age 8 yrs in demographic- and diagnosis-adjusted model with age-dependet difference between groups:…	Muscle strength intervention/control vs community control (Table 4) Rigth Handgrip (% of level among community controls) Intervention group: Unadjusted analysis: -4 (-17 to 10), p-value: 0.14 Demographic adjusted: -4 (-11 to 4), p-value: 0.31 Value at age 8 yrs in a model with age-dependent difference between groups: -4 (-19 to 13), p-value: 0.60 Value at age 18 yrs in a model with age-dependent …
Marchese	Muscle strength	A hand-held dynamometer was used to measure knee extension strength and ankle dorsiflexion strength	Five sessions (20 min to 1 hr) Immediately after the initial testing, and 2, 4, 8, and 12 weeks later.	Children in the intervention group showed significant increases in ankle dorsiflexion active range of motion where the control groups remained stable between pre- and post-test assessments (P < 0.01)(Fig. 1). Knee extension strength for the children in the intervention group significantly increased where the control group remained stable from pre- to post-test, (P < 0.01) (Fig. 2). There were no …	Table 2: Pre- und Post-Test outcomes for control and intervention groups Ankle dorsiflexion strength: p-value: 0.17 Control group: - Pre-test: 0.24 +/- 0.1 - Post-test: 0.22 +/- 0.1 - Delta: -0.02 Intervenntion group: - Pre-test: 0.24 +/- 0.1 - Post-test: 0.25 +/- 0.1 - Delta: + 0.01 Knee extension strength: p-value: <0.01 Control group: - Pre-test: 0.38 +/- 0.1 - Post-test: 0.37 +/- 0.1 - Delta:…	See Table 3
Nielsen	Muscle strength	Handgrip strength (hand dynamometer) was performed twice per arm and the highest score was analyzed	within 31 days of diagnosis (baseline), 3 months after diagnosis ± 30 days, and 6 months after diagnosis ± 30 days.	No difference in changes over time in handgrip strength. The intervention group performed better at all time points. At baseline, both the intervention and control group performed significantly worse than the healthy age- and sex-matched children in handgrip strength (table 4)	Tabel 3: Effects of acivity programm Right handgrip strength (kg): Group (p): 0.3418 Intervention: - baseline (n=103): 21.4 +/- 11.4 - 3 months (n=90): 193 +/- 105 - 6 months (n=91): 20.1 +/- 11.4 - Time (p): 0.4085 - Change over time between groups per week (mean, 95% CI): -0.01 (-0.29 to 0.27) - Change over time between groups (p): 0.9438 Control: - baseline (n=28): 17.1 +/- 9.7 - 3 months (n=3…	Table 4: Comparison with age- and sex-matched children at baseline Right handgrip strength (kg): Intervention group (n=103): 21.4 +/- 11.4 p-value: 0.002 Control group (n=28): 17.1 +/- 9.7 p-value: <0.0001 Subgroupd of ambassadors (n=63): 26.8 +/- 12.8 Left handgrip strength (kg): Intervention group (n=104): 20.0 +/- 10.8 p-value: <0.0001 Control group (n=28): 16.6 +/- 10.4 p-value: <0.0001 Subgr…
Perondi	Muscle strength	10-RM: The 10-RM is defined as the maximum strength capacity to perform ten repetitions until muscular fatigue. Prior to the test, a warm-up (i.e., 3 sets of 5 repetitions at 40–60% of the perceived 10-RM with a 1-min rest period) was performed. Thereafter, 3 to 5 separate single attempts were performed until the 10-RM was attained.	At baseline and after 12 weeks (after intervention)	A significant improvement was observed in the 10-RM bench press, lat-pull-down, leg-press and leg-extension as a result of the resistance training (Table 2).	Table 2: Leg press (kg): Pre 29.5 (13.7), Post 51.2 (12.9) p < 0.001 leg extension (kg): Pre 10.5 (5.6), Post 17.2 (7.0) p < 0.01 Bench press (kg): Pre 11.3 (5.5), Post 19.3 (5.8) p < 0.001 Lat pull down (kg): Pre 12.5 (6.1), Post 18.8 (7.6) p < 0.05
San Juan	Muscle strength	6 repetition maximum (6RM) lifting ability of both the upper (seated bench press and seaed lateral row) and lower body (leg press)	Pretraining and 8 weeks later (post training)	Except for the TUDS test, mean subject’s performance significantly improved during the functional and strength tests (p 0.01 for the seated bench press test and p 0.05 for the seated lateral row, seated leg press, TUG 3 m, and TUG 10 m; Table 2). Except in 1 subject, all individual values of performance were also improved in the TUG 3 m and TUG 10 m tests. Three subjects did not show an improveme…	Seated bench press (kg): Pre-training 24.0 ± 5.5, Post-training 30.1 ± 8.0, Difference 6.1 ± 1.3, 95% CI [2.9, 10.4], p-value: 0.01; Seated row (kg): Pre-training 17.4 ± 6.0, Post-training 21.7 ± 6.0, Difference 4.3 ± 2.9, 95% CI [1.7, 6.9], p-value: 0.05; Seated leg press (kg): Pre-training 59.9 ± 20.0, Post-training 66.1 ± 23.7, Difference 6.2 ± 3.5, 95% CI [1.2, 14.6], p-value: 0.05;
Thorsteinsson	none
Vriens	Muscle strength	quadriceps and tibialis anterior muscle strength using hand-held-dynamometer tpye MicroFET2	9 standardized timepoints throughout and after treatment (week 1, week 5, week 11, week 22, week 29, week 52, week 78, week 104, week 130)	Quadriceps strength: At all tested timepoints, quadriceps strength was significantly lower compared to healthy peers (see Figure 2) A significant change in quadriceps strength is observed throughout treatment (F(8, 136.773) = 3.568, p < 0.001), confirmed in all ten imputations (see Table 2). The strongest decrease in strength can be observed between T1 and T2 (i.e. thus after the induction phase)…	Table 2: outcomes of linear mixed model analses Tibialis anterior: Intercept: F: 0.543; numerator: 1; denominator: 58.049; p-value: 0.464 Timepoint: F: 1.100; numerator: 8; denominator: 247.424; p-value: 0.364 Risk group: F: 0.337; numerator: 3; denominator: 55.069; p-value: 0.798 Age at diagnosis: F: 5.266; numerator: 1; denominator: 60.141; p-value: 0.025 Timepoint x age at diagnosis: F: 0.554;…

## Sheet: QoL
Author	Outcome type 1	How outcome assesseed 1	Time of assessment 1	Results overview	Results deail
Braam	4) General HrQoL 5) Fatigue 9) behavioural problems 10) depressive symptoms	Dutch version of the PedsQL Generic Core Scales for children aged 8-12 and 12-18 years. Overall-fatigue score by child self-report PedsQL Youth Self-Report (athletic compentence, global self-worth, total problems) Chilren's Depressive Inventory	baseline, 4 months, 12 months	At 4 months no significant differences between the intervention and the control group for all outcomes (QoL). In both the intervention and control group, the general HrQoL (intervention group: β = 5.6; 95% CI = 0.1–11.0; control group β = 9.7; 95% CI = 4.6–14.8) increased significantly over time. The control group showed a significant decrease in depressive symptoms (β = − 1.3; 95% CI = − 2.4; −0…	Between-group differences for General HrQoL (intervention vs. control), beta coefficient(95%CI): 4 months: 1.6 (-5.0;8.2) 12 months: -2.5 (-9.1;4.1) Within-group changes for General HrQoL over time, beta coefficient(95%CI): intervention: 5.6 (0.1;11.0) ; p<0.05 control: 9.7 (4.6;14.8) ; p<0.05 Between-group differences for Fatigue (intervention vs. control), beta coefficient(95%CI): 4 months: -1.…	Between-group differences for athletic compentence (intervention vs. control), beta coefficient(95%CI): 4 months: -1.3 (-10.7;8.1) 12 months: 9.3 (-4.4;23.1) Within-group changes for athletic compentence over time, beta coefficient(95%CI): intervention: 10.1 (-4.8;25.0) control: -5.2 (-13.7;3.4) Between-group differences for global self-worth (intervention vs. control), beta coefficient(95%CI): 4…
Cox	HRQOL	Child Health Questionnaire	Assessment practice trial done 1-2 days prior to the baseline (T0) and 2 days before T1 assessment, approx. 6-7 weeks after chemotherapy began T2 assessment: within approx. 8-9 weeks after completion of induction therapy T3 assessment: approx. 135 weeks after the start of chemotherapy BMD at baseline (T0) and end of therapy (T3) Strength, range of motion, endurance, motor skills, and HRQL at T0, …	Although there were minimal group differences at T3, children consistently scored their quality of life better (physical functioning, emotional–behavioral role, physical role, and bodily pain) than did the parent across time points At T2 and T3 children and parents were more similar in their mental health.	Supplemental Table 2: 9 HRQL subscales assessed (physical functioning, emotional behavioral role, physical role, bodily pain, behaviour, mental health, self-esteem, health comparison to 1 year ago and family activities). For each subscale mean SD for child and parents at each timepoint (T0-T3) and p-value for the differences between parent and child
Fiuza-Luces	Quality of life	Spanish version of the Pediatric Quality of Life Inventoriy (PedsQL) Cancer Module 3.0	NA	No significant group–time in- teraction effect was found for any of the secondary endpoints (QoL).	QoL Patients - Baseline: Intervention mean 1175 (SEM ±89.0) ; Control mean 1733 (SEM ±73.2) - Posttreatment: Intervention 1847±392 ; Control 1922±362 - Group (p): 0.570 - Time (p): 0.005 - Interaction (p): 0.709 Guardians/parents - Baseline: Intervention mean 1728 (SEM ±79.2) ; Control mean 1779 (SEM ±72.5) - Posttreatment: Intervention 1829±90.6 ; Control 1783±68.6 - Group (p): 0.983 - Time (p):…
Hamari	Fatigue	PedsQL Multidimensional Fatigue Scale questionnaire proxy reports	The measurement points are: at baseline, 2 months, 6 months, 1 year and 2.5 years after the baseline.	The change in fatigue scores between the pre- and post-tests did not differ between the groups (p=1.00)	PedsQL Fatigue score - At baseline ; median(min-max): Intervention 67 (35-100) ; Control 60(39-97) - After the intervention ; median(min-max): Intervention 67 (40-92); Control 66 (47-90) - Change ; median(min-max): Intervention 4 (-35 - 68); Control 6 (-7 - 64) ; p=1.00
Hooke	Fatigue	6 to 12 years: Childhood Fatigue Scale; 13 to 18 years: Fatigue Scale-Adolescent	Fatigue was measured during the 2nd, 4th, and 6th months of cancer treatment.	Fatigue T scores trended downward to lower levels for the combined diagnostic group during the first 6 months of treatment, but the change was not significant (Table 2). However, the subgroup of children with solid tumors experienced a significant increase in fatigue (p = .03), while children with ALL and lymphoma showed downward but nonsignificant changes. When fatigue scores were compared among…	Fatigue T-score over time in patients ; mean(SE) - 2 months: 53.9 (2.0) - 4 months: 51.0 (2.0) - 6 months: 48.7 (2.6) - pvalue 0.21 Fatigue T-score at 4 months compared to historical control group ; mean(SE) - Intervention: 51.9 (9.6) - Historical control: 51.1 (9.1) - p-value: 0.75 Children in the intervention group did not differ significantly in their levels of fatigue compared with the histor…
Khodashenas	Quality of life	PedsQL version 4: physical functioning, emotional functioning, social functioning, and school functioning	before and after the intervention/taining programm	This study showed no significant difference between the quality of life index (QLI) for the intervention group and control group at differences of pre and post-test (P>0.05)	PedsQL (QoL Index) Table II (=comparison between intervention and control group) NOTE: always mean difference of QoL index in the intervention versus control group
Marchese	Quality of life	PedsQL	The five sessions lasted from 20 min to 1 hr and occurred immediately after the initial testing, and 2, 4, 8, and 12 weeks later.	There were no significant differences between groups for child cancer PedsQL, child general PedsQL, parent cancer PedsQL, and parent general PedsQL from pre- to post-test.	Cancer PedsQL Child - Intervention: pre-test mean 17.7±SD11.8 ; post-test 16.4±12.8 ; change score -1.3 - Control: pre-test 21.5±11.9 ; post-test 14.53±9.2 ; change score -6.97 - p-value between intervention and control: 0.16 Parents - Intervention: pre-test mean 25.0±11.9 ; post-test 21.5±14.0 ; change score -3.5 - Control: pre-test 25.6±13.4 ; post-test 20.9±13.1 ; change score -4.7 - p-value b…
Masoud	Cancer related fatigue (CRF)	Pediatric quality of life multidimensional fatigue scale (peds QLMFS)	in the first, third, and fifth weeks of intervention	There were non-significant differences between groups regarding CRF at baseline. ANOVA displayed a statistically significant main effect of exergaming on CRF [total fatigue (F (1,43) = 12.41, p=.00)]. There were significant reductions in all dimensions of CRF [general fatigue (F (1,43) =16.57, p=.00) and sleep/rest fatigue (F (1,43) = 2.26, p=.02)] except for cognitive fatigue (p=.21) over the ti…	Comparison of CRF between groups at baseline ; mean(SD) - General fatigue: Group I 61.71 ± 16.98 ; Group II 54.83 ± 17.77 ; p-value 0.19 - Sleep/rest fatigue: Group I 60.42 ± 18.39 ; Group II 62.43 ± 18.54 ; p-value 0.71 - Cognitive fatigue: Group I 68.90 ± 21.07 ; Group II 65.36 ± 20.02 ; p-value 0.56 - Total fatigue: Group I 63.63 ± 11.93 ; Group II 60.90 ± 11.07 ; p-value 0.43 Post-hoc compari…
Munsie	Fatigue Nausea Pain Mood disturbance Diarrhoe Constipation Vomiting Peripheral neuropathy Dyspnoe Mucositis Insomnia	Common Terminology Criteria for Adverse Events (CTCAE)		The CG reported significantly more severe fatigue (≥ Grade 3) than EG. No other differences between groups were evident (p > 0.05) The stream plot for fatigue (Fig. 2a) demonstrates an increase in fatigue over time in the CG (24.6%, mean fatigue 1.14 in week 1 to 1.42 in week 10) and a decrease in the EG (29.3%, 1.33 in week 1 to 0.94 in week 10). Similarly, over the 10-week period, the CG demons…	Fatigue (number persented in %) - Grade 0: Exercise 0 ; Control 0 - Grade 1-2: Exercise 85.7 ; Control 59.1 - Grade 3-4: Exercise 14.3 ; Control 40.9 - p-value 0.050 Nausea - Grade 0: Exercise 9.5 ; Control 13.6 - Grade 1-2: Exercise 90.5 ; Control 77.3 - Grade 3-4: Exercise 0 ; Control 9.1 - p-value 0.157 Pain - Grade 0: Exercise 9.5 ; Control 9.1 - Grade 1-2: Exercise 76.2 ; Control 77.3 - Grad…	Vomiting - Grade 0: Exercise 42.9 ; Control 68.2 - Grade 1-2: Exercise 57.1 ; Control 31.8 - Grade 3-4: Exercise 0 ; Control 0 - p-value 0.129 Peripheral neuropathy - Grade 0: Exercise 28.6 ; Control 36.4 - Grade 1-2: Exercise 71.4 ; Control 81.8 - Grade 3-4: Exercise 0 ; Control 4.5 - p-value 0.632 Dyspnoe - Grade 0: Exercise 19.0 ; Control 13.6 - Grade 1-2: Exercise 71.4 ; Control 81.8 - Grade …	2) Fatigue: The stream plot for fatigue (Fig. 2a) demonstrates an increase in fatigue over time in the CG (24.6%, mean fatigue 1.14 in week 1 to 1.42 in week 10) and a decrease in the EG (29.3%, 1.33 in week 1 to 0.94 in week 10). Similarly, over the 10-week period, the CG demonstrated an increased incidence of severe fatigue, with participants in the CG hav- ing reported Grade 3 fatigue for all …
Perondi	Quality of Life (generic, fatigue and cancer)	Brazilian PedsQL inventory	At baseline and after 12 weeks (after intervention)	The parents' evaluations of their children revealed an improvement in the QOL in the generic domain as well as in the fatigue scale. On the other hand, parents’ evaluation of QOL regarding the cancer module remained unaltered. Children’s self-reported QOL was unchanged (Table 3).	Table 3: Cancer Domain ; mean (±SD) - Patient: pre 62 (±8) ; post 67 (±3) - Parent: pre 47 (±16) ; post 63 (12) Fatigue Domain ; mean (±SD) - Patient: pre 73 (±14) ; post 72 (±10) - Parent: pre 57 (±30) ; post 83 (±14) ; p<0.05 Generic Domain ; mean (±SD) - Patient: pre 67 (±14) ; post 74 (±9) - Parent: pre 55 (±21) ; post 79 (±10)
Wurz	HRQL	PedsQL 4.0 General Module	baseline, post-intervention	Patients reported significant improvements in total HRQL (P=0.02) and approached significance on psychosocial HRQL (P=0.05). Parents reported significant improvements in their child’s total HRQL (P=0.03), psychosocial (P=0.04), physical (P=0.03) and school (P=0.04) HRQL. Significant improvements for patient (p=0.02) and parent reported HRQL (p=0.03) pre to post intervention overall and either sig…	Pre and Post Changes in Health-Related Quality of Life Outcomes Across the 12-week Intervention ; mean (SD) Total - Patient: baseline 65.08 (14.74) ; post-program 75.57 (17.06) ; mean diff. 10.49 ; p-value 0.02* - Parent: baseline 56.67 (20.21) ; post-program 79.19 (17.45) ; mean diff. 22.52 ; p-value 0.03* Psychosocial sum. - Patient: baseline 64.83 (12.30) ; post-program 76.25 (17.97) ; mean di…
Yeh	Fatigue	PedsQL Multidimensional Fatigue Scale	baseline, weekly for week 1-5, posttest, and 1-months follow-up	The mean difference of general fatigue score between the control group and the intervention group is moderately significant, with P = .06. It is explicit that the change patterns of general fatigue and sleep/rest fatigue are uniformly decreased behind weeks 2 and 3, whereas general fatigue in the control group decreased, and even flat in sleep/rest fatigue. In addition, compared with posttest and…	Group Differences in Fatigue Scores in Each Time Point (per protocol analysis only) ; mean (SD) General fatigue - Pretest: Intervention 6.00 (5.62) ; Control 3.20 (3.03) ; p-value 0.59 - T1: Intervention 4.70 (3.80) ; Control 2.80 (2.28) ; p-value 0.99 - T2: Intervention 5.10 (4.15) ; Control 2.00 (2.45) ; p-value 0.47 - T3: Intervention 4.80 (3.65) ; Control 3.60 (4.83) ; p-value 0.65 - T4: Inte…

## Sheet: Balance and coordination
Author	Outcome type 1	How outcome assesseed 1	Time of assessment 1	Results 1
Nielsen	Balance and coordination	Flamingo balance (barefooted and on one leg (preferred) for 60 s. The number of re-starts was recorded.)	within 31 days of diagnosis (baseline), 3 months after diagnosis ± 30 days, and 6 months after diagnosis ± 30 days.	Effects of activity program on Flamingo balance (hits) (Table 3) Group p-value: <0.0001 Change over time between groups (p): 0.5846 Intervention group: Baseline (n=98): 0 (0 t 7) 3 Months (n=86): 0 (0 to 18) 6 Months (n=87): 0 (0 to 16) Time (p): <0.0001 Control group: Baseline (n=27): 0 (0 to 13) 3 Months (n = 37): 1 (0 to 26) 6 Months (n=27): 1 (0 to 26) Time (p): <0.0001
Thorsteinsson	Balance and coordination	Flamingo balance	tested at diagnosis, 3 and 6 months after diagnosis and 1 year after cessation of treatment	Table 3: Number of physiological test conducted at different time points Balance: At diagnosis (n=75): 64 (85.3%) 3 months after diagnosis (n=68): 52 (76.5%) 6 months after diagnosis (n=67): 46 (68.7%) 1 year after cessation of treatment (n=16): 15 (93.8%)	We excluded the modified flamingo balance test in this study, because the results varied widely.

[truncated: 1 more sheets: Flexibility]
